# Supplementary material for: 5′RNA Trans-Splicing Repair of COL7A1 Mutant Transcripts in Epidermolysis Bullosa
Source: Int J Mol Sci. 2022 Feb 2;23(3):1732. doi: 10.3390/ijms23031732 (PMC8835740; doi:10.3390/ijms23031732)
Supplement: Supplementary file 1 [file ijms-23-01732-s001.zip]

Archive with 1 entries (1 files):
- ijms-1487539-supplementary.pptx
